# Supplementary material for: Analysis of chronic kidney disease among national hospitalization data with 14 million children
Source: BMC Nephrol. 2021 May 25;22:195. doi: 10.1186/s12882-021-02383-1 (PMC8146197; doi:10.1186/s12882-021-02383-1)
Supplement: Supplementary file 1 — Additional file 1. The three editions of ICD-10 codes for renal disease of CKD. [file 12882_2021_2383_MOESM1_ESM.xlsx]

## Sheet: Renal disease of CKD
Group	Subgroup	Disease name	ICD-10	China edition	Beijing edition	Clinical edition
Glomerular Diseases	Hereditary glomerular disease	Familial hypocalciuric hypercalcemia			E83.508	E83.500x008
Glomerular Diseases	Hereditary glomerular disease	Thin basement membrane nephropathy		N02.903	N07.902	N02.903
Glomerular Diseases	Hereditary glomerular disease	Hereditary nephrology, not elsewhere classified	N07
Glomerular Diseases	Hereditary glomerular disease	Nail-patella syndrome		Q87.202	Q87.231	Q87.202
Glomerular Diseases	Hereditary glomerular disease	Alport syndrome		Q87.801	Q87.811	Q87.801
Glomerular Diseases	Hereditary glomerular disease	Denys-Drash syndrome				Q87.800x903
Glomerular Diseases	Hereditary glomerular disease	Laurence-Moonsyndrome		Q87.804		Q87.804
Glomerular Diseases	Hereditary glomerular disease	Hereditary renal amyloidosis		E85.002	E85.003	E85.002
Glomerular Diseases	Hereditary glomerular disease	Lipoprotein glomerulopathy			N28.911	N28.900x011
Glomerular Diseases	Hereditary glomerular disease	Renal involvement in psoriasis			N28.912	N28.900x012
Glomerular Diseases	Congenital glomerular disease	Congenital nephrotic syndrome		N04.902	N04.905	N04.902
Glomerular Diseases	Primary glomerular disease	“Recurrent and persistent haematuria” except ”Thin basement membrane nephropathy“	N02
Glomerular Diseases	Primary glomerular disease	Chronic nephritic syndrome	N03
Glomerular Diseases	Primary glomerular disease	“Nephrotic syndrome” except “Congenital nephrotic syndrome”	N04
Glomerular Diseases	Primary glomerular disease	“ Unspecified nephritic syndrome”except “IgM nephropathy“	N05
Glomerular Diseases	Primary glomerular disease	Isolated proteinuria with specified morphological lesion	N06
Glomerular Diseases	Primary glomerular disease	IgG4-related kidney disease				N28.900x026
Glomerular Diseases	Primary glomerular disease	Nephropathy		N28.901	N28.901	N28.901
Tubular and tubular interstitial diseases	Primary renal tubular disease	Renal diabetes		E74.801	E74.801	E74.801
Tubular and tubular interstitial diseases	Primary renal tubular disease	Idiopathic hypercalciuria			E83.507	E83.500x007
Tubular and tubular interstitial diseases	Hereditary/Congenital renal tubular disease	Batter syndrome		E26.802	E26.801	E26.802
Tubular and tubular interstitial diseases	Hereditary/Congenital renal tubular disease	Gitelman syndrome		E26.803	E26.803	E26.803
Tubular and tubular interstitial diseases	Hereditary/Congenital renal tubular disease	Gordon syndrome			E27.401
Tubular and tubular interstitial diseases	Hereditary/Congenital renal tubular disease	Glycogen storage disease		E74.000	E74.002	E74.000
Tubular and tubular interstitial diseases	Hereditary/Congenital renal tubular disease	Fabry disease		E75.205	E75.205	E75.205
Tubular and tubular interstitial diseases	Hereditary/Congenital renal tubular disease	Hereditaryxanthinuria			E79.801	E79.800x001
Tubular and tubular interstitial diseases	Hereditary/Congenital renal tubular disease	Vitamin D dependent rickets				E83.300x008+M90.8*
Tubular and tubular interstitial diseases	Hereditary/Congenital renal tubular disease	Liddle syndrome		I15.101
Tubular and tubular interstitial diseases	Hereditary/Congenital renal tubular disease	IgM nephropathy		N05.801	N05.801	N05.801
Tubular and tubular interstitial diseases	Hereditary/Congenital renal tubular disease	Disorders resulting from impaired renal tubular function	N25
Tubular and tubular interstitial diseases	Renal tubular interstitial diseases	Monoclonal immunoglobulin deposition disease				D47.200x003
Tubular and tubular interstitial diseases	Renal tubular interstitial diseases	Diabetes insipidus		E23.200	E23.202	E23.200
Tubular and tubular interstitial diseases	Renal tubular interstitial diseases	Primary pseudohyperaldosteronism		E26.000	E26.002	E26.000x002
Tubular and tubular interstitial diseases	Renal tubular interstitial diseases	Secondary pseudohyperaldosteronism		E26.100	E26.101	E26.100x001
Tubular and tubular interstitial diseases	Renal tubular interstitial diseases	Hyperreninogenous aldosteronism			E26.802	E26.800x002
Tubular and tubular interstitial diseases	Renal tubular interstitial diseases	Hyperaldosteronism		E26.900	E26.901	E26.900x001
Tubular and tubular interstitial diseases	Renal tubular interstitial diseases	Fanconi syndrome		E72.002	E72.001	E72.002
Tubular and tubular interstitial diseases	Renal tubular interstitial diseases	Cystinuria		E72.003	E72.003	E72.003
Tubular and tubular interstitial diseases	Renal tubular interstitial diseases	Lowe syndrome		E72.005	E72.005	E72.000x005
Tubular and tubular interstitial diseases	Renal tubular interstitial diseases	Chronic tubulo-interstitial nephritis	N11
Tubular and tubular interstitial diseases	Renal tubular interstitial diseases	Tubulo-interstitial nephritis, not specified as acute or chronic	N12
Tubular and tubular interstitial diseases	Renal tubular interstitial diseases	Other renal tubulo-interstitial diseases	N15
Tubular and tubular interstitial diseases	Renal tubular interstitial diseases	Renal tubulo-interstitial disorders in diseases classified elsewhere	N16
Systemic Diseases	Henoch-Schonlein purpura nephritis	Henoch-Schönlein purpura nephritis		D69.005+N08.2*	D69.005+N08.2*	D69.000x006+N08.2*
Systemic Diseases	Lupus nephritis	Lupus nephritis		M32.101+N08.5*	M32.105+N08.5*	M32.101+N08.5*
Systemic Diseases	Lupus nephritis	Tubulo-interstitialnephritis involved in lupus nephritis		M32.102+N16.4*	M32.113+N16.4*	M32.102+N16.4*
Systemic Diseases	Hemolytic uremic syndrome	Hemolytic uremic syndrome		D59.300	D59.301	D59.300
Systemic Diseases	Renal injury related to autoimmune diseases and connective tissue diseases	Autoimmune hemolytic anemia		D59.101		D59.101
Systemic Diseases	Renal injury related to autoimmune diseases and connective tissue diseases	Immunologic thrombocytopenic purpura		D69.404	D69.402
Systemic Diseases	Renal injury related to autoimmune diseases and connective tissue diseases	Polyarteritis nodosa		M30.000	M30.002	M30.000
Systemic Diseases	Renal injury related to autoimmune diseases and connective tissue diseases	Eosinophilic granulomatosis with polyangiitis			M30.101	M30.100x001
Systemic Diseases	Renal injury related to autoimmune diseases and connective tissue diseases	Churg-Strauss syndrome		M30.101	M30.103	M30.101
Systemic Diseases	Renal injury related to autoimmune diseases and connective tissue diseases	Juvenile polyarteritis		M30.200	M30.201	M30.200
Systemic Diseases	Renal injury related to autoimmune diseases and connective tissue diseases	Goodpasture syndrome+glomerular disease		M31.003+N08.5*		M31.003+N08.5*
Systemic Diseases	Renal injury related to autoimmune diseases and connective tissue diseases	Anti-glomerular basement membrane (GBM) disease		M31.002+N08.5*	M31.005+N08.5*	M31.002+N08.5*
Systemic Diseases	Renal injury related to autoimmune diseases and connective tissue diseases	Goodpasture syndrome associated glomerulonephritis		M31.003+N08.5*		M31.003+N08.5*
Systemic Diseases	Renal injury related to autoimmune diseases and connective tissue diseases	Wegener's granulomatosis associated glomerulonephritis		M31.303+N08.5*		M31.303+N08.5*
Systemic Diseases	Renal injury related to autoimmune diseases and connective tissue diseases	ANCA associated glomerulonephritis		M31.701+N08.5*
Systemic Diseases	Renal injury related to autoimmune diseases and connective tissue diseases	Sjogren syndrome associated renal tubulo-interstitial disorders		M35.006+N16.4*	M35.005+N16.4*	M35.006+N16.4*
Systemic Diseases	Renal injury related to autoimmune diseases and connective tissue diseases	Sjogren syndrome associated pyelonephritis		M35.007+N16.4*
Systemic Diseases	Renal injury related to autoimmune diseases and connective tissue diseases	Renal involvement in Behcet's disease				N28.900x014
Systemic Diseases	Renal injury related to autoimmune diseases and connective tissue diseases	Renal involvement in leukemia				N28.900x015
Systemic Diseases	Renal injury related to autoimmune diseases and connective tissue diseases	Renal involvement in dermatomyositis/polymyositis				N28.900x016
Systemic Diseases	Renal injury related to autoimmune diseases and connective tissue diseases	Renal involvement in mixed connective tissue disease				N28.900x018
Systemic Diseases	Renal injury related to autoimmune diseases and connective tissue diseases	Renal involvement in microscopic polyantiitis				N28.900x019
Systemic Diseases	Renal injury related to autoimmune diseases and connective tissue diseases	Renal involvement in dermatomyositis				N28.900x020
Systemic Diseases	Renal injury related to autoimmune diseases and connective tissue diseases	Renal involvement in scleroderma				N28.900x023
Systemic Diseases	Renal injury related to autoimmune diseases and connective tissue diseases	Renal involvement in primary Sjogren's syndrome				N28.900x024
Systemic Diseases	Renal injury related to autoimmune diseases and connective tissue diseases	Glomerular disorders in blood diseases and disorders involving the immune mechanism	N08.2
Systemic Diseases	Renal injury related to autoimmune diseases and connective tissue diseases	Glomerular disorders in systemic connective tissue disorders	N08.5
Systemic Diseases	Renal injury related to autoimmune diseases and connective tissue diseases	Microscopic polyantiitis+glomerular disease		M31.700	M31.701	M31.700
Systemic Diseases	Renal injury related to autoimmune diseases and connective tissue diseases	Vasculitis associated glomerulonephritis		M31.703+N08.5*	N05.904
Systemic Diseases	Renal injury related to metabolic disorders	Type 1 diabetes mellitus with renal complications	E10.2
Systemic Diseases	Renal injury related to metabolic disorders	Type 2 diabetes mellitus with renal complications	E11.2
Systemic Diseases	Renal injury related to metabolic disorders	Malnutrition-related diabetes mellitus with renal complications	E12.2
Systemic Diseases	Renal injury related to metabolic disorders	Other specified diabetes mellitus with renal complications	E13.2
Systemic Diseases	Renal injury related to metabolic disorders	Unspecified diabetes mellitus with renal complications	E14.2
Systemic Diseases	Renal injury related to metabolic disorders	Adrenal insufficiency			E27.406	E27.400x006
Systemic Diseases	Renal injury related to metabolic disorders	Alcaptonuria		E70.202	E70.205	E70.202
Systemic Diseases	Renal injury related to metabolic disorders	Methylmalonic aciduria associated nephropathy		E71.102	E71.102	E71.102
Systemic Diseases	Renal injury related to metabolic disorders	Glycinuria		E72.001	E72.002	E72.001
Systemic Diseases	Renal injury related to metabolic disorders	Hyperhomocysteinemia		E72.101	E72.102	E72.101
Systemic Diseases	Renal injury related to metabolic disorders	Glutaric acidemia		E72.302	E72.303	E72.302
Systemic Diseases	Renal injury related to metabolic disorders	Glutaric aciduria		E72.303	E72.304	E72.303
Systemic Diseases	Renal injury related to metabolic disorders	Hyperoxaluric nephropathy		E74.804	E74.804	E74.804
Systemic Diseases	Renal injury related to metabolic disorders	Hyperuricemic nephropathy		E79.000	E79.001	E79.001
Systemic Diseases	Renal injury related to metabolic disorders	Hypercalciuria		E83.504	E83.504	E83.504
Systemic Diseases	Renal injury related to metabolic disorders	psoriatic nephritis		L40.803+	L40.802+N05.9*
Systemic Diseases	Renal injury related to metabolic disorders	Hypercerimic nephropathy		M10.001+N16.8*	N28.905
Systemic Diseases	Renal injury related to metabolic disorders	Gout due to impairment of renal function		M10.300	M10.393
Systemic Diseases	Renal injury related to metabolic disorders	Gouty nephropathy			M10.391
Systemic Diseases	Renal injury related to metabolic disorders	Gouty kidney stone		M10.005+N22.8*	M10.392	M10.005+N22.8*
Systemic Diseases	Renal injury related to metabolic disorders	Cryoglobulinemic glomerulonephritis		D89.101+N08.2*
Systemic Diseases	Renal injury related to metabolic disorders	Renal amyloidosis		E85.411+N29.8*	E85.410+N08.4*	E85.411+N29.8*
Systemic Diseases	Renal injury related to metabolic disorders	Glomerular disorders in diabetes mellitus	N08.3
Systemic Diseases	Renal injury related to metabolic disorders	Glomerular disorders in other endocrine, nutritional and metabolic diseases	N08.4
Systemic Diseases	Renal injury related to infectious disorders	Hemorrhagic fever with renal syndrome		A98.500+N08.0*	A98.501+N08.0*	A98.500x001+N08.0*
Systemic Diseases	Renal injury related to infectious disorders	Hepatitis B virus associated glomerulonephritis		B18.103+N08.0*	B18.102	B18.103+N08.0*
Systemic Diseases	Renal injury related to infectious disorders	Hepatitis C virus associated glomerulonephritis		B18.205+N08.0*	B18.208
Systemic Diseases	Renal injury related to infectious disorders	Other disorders of kidney and ureter in diseases classified elsewhere	N29.0
Systemic Diseases	Renal injury related to drugs	Drug- and heavy-metal-induced tubulo-interstitial and tubular conditions	N14
Systemic Diseases	Renal vascular thrombosis and embolism	Renal arterial thrombosis and embolism	I82.3
Systemic Diseases	Thrombotic microangiopathy	Thrombotic thrombocytopenic purpura associated glomerulonephritis		M31.102+N08.5*		M31.102+N08.5*
Systemic Diseases	Thrombotic microangiopathy	Thrombotic microangiopathy purpura associated glomerulonephritis				N28.900x022
Systemic Diseases	Antiphospholipid syndrome	Antiphospholipid antibody syndrome		D68.601	D68.802	D68.600x002
Systemic Diseases	Hypertensive renal damage	Hypertensive renal disease	I12
Systemic Diseases	Hypertensive renal damage	Hypertensive heart and renal disease	I13
Systemic Diseases	Hypertensive renal damage	Renovascular hypertension	I15.0
Systemic Diseases	Hypertensive renal damage	Hypertensive kidney disease				N28.900x017
CAKUT	Renal hypoplasia, dysplasia, oligonephronia	Small kidney of unknown cause	N27
CAKUT	Renal hypoplasia, dysplasia, oligonephronia	Congenital obstructive defects of renal pelvis and congenital malformations of ureter	Q62
CAKUT	Renal hypoplasia, dysplasia, oligonephronia	Other congenital malformations of kidney	Q63
CAKUT	Renal hypoplasia, dysplasia, oligonephronia	Other congenital malformations of urinary system	Q64
CAKUT	Renal hypoplasia, dysplasia, oligonephronia	Renal agenesis and other reduction defects of kidney	Q60
CAKUT	Renal hypoplasia, dysplasia, oligonephronia	Congenital renal failure		P96.000	P96.001	P96.000
CAKUT	Renal hypoplasia, dysplasia, oligonephronia	Congenital renal artery malformation		Q27.100	Q27.101	Q27.100
CAKUT	Renal hypoplasia, dysplasia, oligonephronia	Congenital renal vein malformation		Q27.200	Q27.202	Q27.200x002
CAKUT	Renal hypoplasia, dysplasia, oligonephronia	Congenital renal vascular malformation		Q27.806		Q27.806
CAKUT	Renal hypoplasia, dysplasia, oligonephronia	Pelvic diverticulum			N28.820	N28.800x020
CAKUT	Renal hypoplasia, dysplasia, oligonephronia	Ureteral valves			N28.823
CAKUT	Renal hypoplasia, dysplasia, oligonephronia	Renal calyceal polypus			N28.824	N28.800x024
CAKUT	Renal hypoplasia, dysplasia, oligonephronia	Pyclectasis		N28.802	N28.819	N28.802
CAKUT	Renal hypoplasia, dysplasia, oligonephronia	Pelvic polypus		N28.803		N28.803
CAKUT	Renal hypoplasia, dysplasia, oligonephronia	Pelvic fistula		N28.804		N28.804
CAKUT	Renal hypoplasia, dysplasia, oligonephronia	Hypernephrotrophy		N28.807		N28.807
CAKUT	Renal hypoplasia, dysplasia, oligonephronia	Nephroptosis		N28.812	N28.826	N28.812
CAKUT	Renal hypoplasia, dysplasia, oligonephronia	Calyceal diverticulum		N28.814	N28.821	N28.814
CAKUT	Renal hypoplasia, dysplasia, oligonephronia	Nephrospasia		N28.818	N28.817	N28.818
CAKUT	Renal hypoplasia, dysplasia, oligonephronia	Megaureter		N28.821		N28.821
CAKUT	Renal hypoplasia, dysplasia, oligonephronia	Ureterectasia		N28.826	N28.808	N28.826
CAKUT	Renal hypoplasia, dysplasia, oligonephronia	Ureteral fistula		N28.827	N28.810	N28.827
CAKUT	Renal hypoplasia, dysplasia, oligonephronia	Ureter cyst		N28.828	N28.812	N28.828
CAKUT	Renal hypoplasia, dysplasia, oligonephronia	Ureterocele		N28.829		N28.829
CAKUT	Renal hypoplasia, dysplasia, oligonephronia	Diverticulum of ureter		N28.831	N28.814	N28.831
CAKUT	Renal hypoplasia, dysplasia, oligonephronia	Prolapse of ureter		N28.832	N28.813	N28.832
CAKUT	Renal hypoplasia, dysplasia, oligonephronia	Ureteral polyp		N28.833	N28.815	N28.833
CAKUT	Renal hypoplasia, dysplasia, oligonephronia	Urethral diverticulum	N36.1
CAKUT	Renal hypoplasia, dysplasia, oligonephronia	Prolapsed urethral mucosa	N36.3
CAKUT	Renal hypoplasia, dysplasia, oligonephronia	Fibromuscular dysplasia		I77.301		I77.301
CAKUT	obstructive uropathies and reflux nephropathy	Obstructive and reflux uropathy	N13
CAKUT	obstructive uropathies and reflux nephropathy	Reflux nephropathy				N39.800x001
CAKUT	Cystic kidney disease	Cystic kidney disease	Q61
CAKUT	Cystic kidney disease	Cyst of kidney	N28.1
CAKUT	Cystic kidney disease	Pyelitis cystica		N28.801		N28.801
CAKUT	Cystic kidney disease	Cystic pyeloureteritis		N28.820	N28.825	N28.820
Tumors	Renal injury related to tumors	Myeloma kidney disease			C90.003+N16.1*
Tumors	Renal injury related to tumors	Renal damage in multiple myeloma				C90.000x003+N16.1*
Tumors	Renal injury related to tumors	Renal damage in multiple myeloma with remission			C90.013+N16.1*	C90.000x013+N16.1*
Tumors	Renal injury related to tumors	Renal involvement in leukemia with remission			C95.917+N16.1*	C95.900x017+N16.1*
Tumors	Renal injury related to tumors	Malignant neoplasm of kidney, except renal pelvis	C64
Tumors	Renal injury related to tumors	Malignant neoplasm of renal pelvis	C65
Tumors	Renal injury related to tumors	Kidney neoplasms		N28.815		N28.815
Tumors	Renal injury related to tumors	Ureteral space occupying lesions			N28.908
Tumors	Renal injury related to tumors	Peripelvic space occupying lesions			N28.909
Tumors	Renal injury related to tumors	Renal inflammatory pseudotumour			N28.910	N28.900x010
Tumors	Renal injury related to tumors	Tumorous nephrosis				N28.900x021
Tumors	Renal injury related to tumors	Ischemic nephropathy			N28.907	N17.002
Tumors	Renal injury related to tumors	Tumor of ureter		N28.902		N28.902
Tumors	Renal injury related to tumors	Glomerular disorders in neoplastic diseases	N08.1
Unknown	CRF with unknown reason	renal and liver disfunction			K76.701	K76.700x001
Unknown	CRF with unknown reason	Chronic kidney disease	N18
Unknown	CRF with unknown reason	Unspecified kidney failure	N19
Others	Others	Unspecified contracted kidney	N26
Others	Others	Ischaemia and infarction of kidney	N28
Others	Others	Renal calcification		N28.808	N28.811	N28.808
Others	Others	Disorder of kidney and ureter, unspecified	N28.9
